# Supplementary material for: Pursuing Advances in DNA Sequencing Technology to Solve a Complex Genomic Jigsaw Puzzle: The Agglutinin-Like Sequence (ALS) Genes of Candida tropicalis
Source: Front Microbiol. 2021 Jan 20;11:594531. doi: 10.3389/fmicb.2020.594531 (PMC7856822; doi:10.3389/fmicb.2020.594531)
Supplement: Supplementary file 1 [file Data_Sheet_1.zip]

Archive with 10 entries (10 files):
- SupplementaryFigureS1.pptx
- SupplementaryFigureS2.pptx
- SupplementaryFileS1.docx
- SupplementaryFileS2.docx
- SupplementaryFileS3.docx
- SupplementaryTableS1.docx
- SupplementaryTableS2.docx
- SupplementaryTableS3.docx
- SupplementaryTableS4.docx
- SupplementaryTableS5.docx
